# Supplementary material for: The Role of Cryptococcus in the Immune System of Pulmonary Cryptococcosis Patients
Source: PLoS One. 2015 Dec 4;10(12):e0144427. doi: 10.1371/journal.pone.0144427 (PMC4670196; doi:10.1371/journal.pone.0144427)
Supplement: S1 Dataset — (XLS) [file pone.0144427.s001.xls]

## Sheet: serum IL-2
patient	control		nodule	non-nodule		sugery	non-sugery
56.9769	29.4477		22.5644	56.9769		22.5644	56.9769
35.4539	96.5678		12.877	35.4539		12.877	35.4539
22.5644	88.5674		59.8457	22.6754		59.8457	22.6754
12.877	33.6847		129.034	87.5549		129.034	87.5549
59.8457	8.57789		28.5589	34.6656		28.5589	34.6656
129.034	18.4476		99.3367	10.7699		99.3367	10.7699
22.6754	77.2989		27.4563	6.88675		27.4563	6.88675
87.5549	132.337		66.4989	50.2236		66.4989	50.2236
34.6656	66.3388		22.6687	124.547		48.5694	124.547
10.7699	12.899		77.4477	88.6675		57.3868	88.6675
6.88675	133.45		29.6487	10.0032		55.2128	10.0032
50.2236	100.004		99.5669	27.5544			27.5544
124.547	25.3343		56.292	66.34			66.34
29.6487	14.0029			48.5694			9.33866
99.5669	77.6687			57.3868			33.4369
28.5589	98.4658			9.33866			72.3889
99.3367	134.444			33.4369			22.6687
27.4563	27.4987			72.3889			77.4477
88.6675	33.2119			46.8578			29.6487
66.4989	87.4688						99.5669
22.6687	100.339						48.3408
10.0032	78.598
77.4477	68.3469
27.5544	71.2988
72.3889	81.0036
66.34	28.4489
48.5694	55.4868
57.3868	84.3879
9.33866	50.088
33.4369	95.4877
50.6315	62.4677

## Sheet: serum INF
	血清INF结果
p0	浓度p	c0
0.240667	9.16677	0.669933
0.338967	22.5139	0.406233		patient	control		nodule	non-nodule		sugery	non-sugery
0.2514	10.6241	0.68332		9.16677	67.4525		22.5139	9.16677		22.5139	9.16677
0.504467	44.9855	0.78345		22.5139	31.6473		10.6241	20.3415		10.6241	20.3415
0.322967	20.3415	0.408845		10.6241	69.2702		44.9855	4.27333		44.9855	4.27333
0.183167	1.35942	0.83786		44.9855	82.8658		4.35942	20.0517		4.35942	20.0517
0.182533	1.27333	0.98432		20.3415	32.002		27.7822	4.56997		27.7822	4.56997
0.320833	20.0517	1.01025		4.35942	90.2536		34.7794	3.27478		34.7794	3.27478
0.377767	27.7822	1.23678		4.27333	110.14		3.95727	3.19279		3.95727	3.19279
0.4293	34.7794	0.76467		20.0517	113.661		7.14882	9.45096		7.14882	22.2684
				27.7822	44.419		22.2684	11.5276		9.45096	12.5128
				34.7794	80.3159		12.5128	10.3867		11.5276	30.1242
p0		c0		4.56997	25.507		30.1242	5.78645		17.7129	22.686
0.18335	4.56997	0.34678		3.95727	107.734		22.686	20.342			18.6439
0.15515	0.957267	0.98863		3.27478	103.724		20.3118	11.4674			5.9846
0.17324	3.27478	1.42567		7.14882	53.722			18.6439			28.4532
0.20348	7.14882	1.3476		22.2684	36.9037			5.9846			17.8547
0.3215	22.2684	0.43574		3.19279	19.3833			28.4532			5.67432
0.1726	3.19279	0.29898		12.5128	20.2623			17.8547			10.3867
0.24535	12.5128	1.08642		9.45096	79.5694			5.67432			5.78645
0.22145	9.45096	0.76878		11.5276	74.9267			11.6913			20.342
				10.3867	50.5437						11.4674
				5.78645	17.7654						13.8528
				30.1242	72.5698
				20.342	110.234
				11.4674	67.3421
				18.6439	20.6742
				5.9846	56.8743
				28.4532	45.6982
				17.8547	120.453
				5.67432	78.3421
0.23766	11.5276	0.73254		22.686	32.1559
0.32476	22.686	0.39868		15.1395	63.8804

## Sheet: serum IL-10
	patient	control		nodule	non-nodule		sugery	non-sugery
	20.4488	26.3877		20.4488	2.44678		20.4488	2.44678
	2.46579	2.69876		2.46579	17.3786		2.46579	17.3786
	7.66785	4.38769		7.66785	2.59878		7.66785	2.59878
	2.44678	5.89769		20.3578	8.99867		20.3578	8.99867
	17.3786	12.3488		3.58769	21.2299		3.58769	21.2299
	2.59878	17.4988		20.0024	15.3388		20.0024	15.3388
	8.99867	28.4499		6.3877	2.3766		15.4499	2.3766
	20.3578	30.0068		11.2769	10.3787		7.87698	10.3787
	21.2299	12.3399		3.58768	2.88698		2.54378	2.88698
	3.58769	18.3769		7.39876	15.4499		2.7898	8.36548
	20.0024	2.33987		2.54378	7.87698		10.3191	37.3769
	10.3787	7.44987		2.7898	8.36548			46.7648
	15.3388	20.1209		9.0429	37.3769			27.4328
	2.3766	10.387			46.7648			4.67878
	6.3877	12.3769			27.4328			6.48798
	2.88698	3.65876			4.67878			21.6987
	15.4499	8.97649			6.48798			6.3877
	11.2769	9.42387			21.6987			11.2769
	7.87698	21.221			14.4314			3.58768
	3.58768	24.4485						7.39876
	7.39876	2.44745						13.2545
	8.36548	18.3322
	2.54378	6.45654
	46.7648	8.64312
	37.3769	15.3397
	2.7898	32.2857
	27.4328	10.0064
	4.67878	20.1369
	6.48798	3.45345
	21.6987	2.99868
	12.276	13.2965

## Sheet: serum IL-4
		patient	control		nodule	non-nodule		sugery	non-sugery
		8.30134	26.0304		23.7175	8.30134		23.7175	8.30134
		23.7175	3.55124		2.56287	2.84605		2.56287	2.84605
		2.84605	8.91094		5.7535	12.9124		5.7535	12.9124
		2.56287	3.22285		1.93104	15.2974		1.93104	15.2974
		5.7535	2.11716		13.7194	11.1546		3.2156	11.1546
		12.9124	22.5405		6.23792	5.06282		6.23792	5.06282
		1.93104	6.13363		6.84465	8.72069		6.84465	8.72069
		13.7194	1.58092		9.5402	1.76707		9.5402	1.76707
		15.2974	15.4911		10.467	3.77621		6.9876	3.77621
		6.23792	9.80236		6.35351	5.9798		8.42568	5.9798
		6.84465	4.15121		5.24856	4.51757		7.52165	4.51757
		11.1546	13.189		6.35407	3.2156			13.7194
		9.5402	11.2472		8.22751	6.9876			4.24568
		10.467	8.68083			8.42568			14.3589
		5.06282	6.89364			4.24568			6.87523
		8.72069	2.81346			14.3589			5.24583
		1.76707	5.09642			6.87523			10.467
		6.35351	1.34283			5.24583			6.35351
		3.77621	4.83447			7.20503			5.24856
		5.9798	3.60074						6.35407
		4.51757	1.75628						7.66021
		3.2156	3.98856
		6.9876	5.87944
		8.42568	20.5865
		4.24568	6.87954
		14.3589	10.9856
		5.24856	3.56849
		6.87523	8.45867
		5.24583	3.2568
		6.35407	8.93942
		7.61402	7.85101

## Sheet: serum IL-12
		P浓度	C浓度		nodule	non-nodule		sugery	non-sugery
		4.30105	6.21426		3.00955	2.68615		3.00955	2.68615
		2.68615	2.26428		2.67558	3.81912		2.67558	3.81912
		3.81912	2.83021		5.79759	2.74956		5.79759	2.74956
		3.00955	7.87176		5.67543	7.83584		5.67543	7.83584
		2.67558	6.34472		4.79645	2.22467		4.79645	2.22467
		5.79759	2.94531		10.3423	2.17971		10.3423	2.17971
		2.74956	3.79708		5.56432	3.07164		5.56432	3.07164
		7.83584	2.34869		2.02136	4.06985		2.02136	4.06985
		2.22467	3.2465		3.25698	2.1606		5.76489	2.1606
		2.17971	3.08674		4.30105	3.68418		3.25698	3.68418
		3.07164	2.3759		2.67547	2.28517		4.89045	2.28517
		4.06985	2.40614		10.2406	5.20419			5.20419
		2.1606	4.97729		5.02973	10.165			10.165
		3.68418	4.395			2.51204			2.51204
		2.28517	2.51202			3.60856			3.60856
		5.20419	8.9777			8.56743			8.56743
		10.165	11.7681			5.76489			3.25698
		2.51204	2.54983			3.25698			4.30105
		3.60856	4.37988			4.21364			2.67547
		5.67543	5.76548						10.2406
		4.79645	6.78547						4.36489
		10.3423	8.86578
		8.56743	2.43568
		5.76489	2.69864
		5.56432	7.86598
		2.02136	8.34268
		3.25698	10.3324
		2.67547	2.42685
		5.67549	6.66875
		10.2406	5.04535
		4.62069	5.08415

## Sheet: supernatant INF
		C浓度1	C浓度2	C2/C1	P浓度1	P浓度2	P2/P1
		22.3836	426.338	19.0469	196.391	683.271	3.47913		nodule-pre	nodule-after	A/P	non-nodule-P	non-nodule-A	a/p		surgery-P	surgery-A	A/P	non-surgery-P	non-surgery-A	A/P
		147.942	712.259	4.81445	198.215	685.23	3.457		196.391	683.271	3.47913	198.215	685.23	3.457		196.391	683.271	3.47913	198.215	685.23	3.457
		84.3001	344.65	4.08837	13.5956	49.2971	3.62597		13.5956	49.2971	3.62597	27.8374	52.1881	1.87475		13.5956	49.2971	3.62597	27.8374	52.1881	1.87475
		145.788	733.039	5.02811	48.7538	358.911	7.3617		48.7538	358.911	7.3617	36.9374	243.249	6.58546		48.7538	358.911	7.3617	36.9374	243.249	6.58546
		13.0717	216.066	16.5293	27.8374	52.1881	1.87475		28.9239	62.7822	2.1706	56.0687	350.451	6.25038		28.9239	62.7822	2.1706	56.0687	350.451	6.25038
		15.6329	176.658	11.3004	36.9374	243.249	6.58546		43.0881	241.891	5.61387	39.4792	229.473	5.81252		43.0881	241.891	5.61387	39.4792	229.473	5.81252
		19.5523	101.86	5.20961	56.0687	350.451	6.25038		5.31119	56.9665	10.7257	8.66979	40.2238	4.63954		5.31119	56.9665	10.7257	8.66979	40.2238	4.63954
		87.7344	345.542	3.9385	28.9239	62.7822	2.1706		151.83	226.693	1.49307	20.4753	74.0953	3.61877		151.83	226.693	1.49307	20.4753	74.0953	3.61877
		31.6791	110.882	3.50016	43.0881	241.891	5.61387		48.0158	151.494	3.15509	8.24997	17.2006	2.08493		48.0158	151.494	3.15509	8.24997	17.2006	2.08493
		30.8642	152.521	4.94168	39.4792	229.473	5.81252		70.564	280.232	3.97131	133.005	380.702	2.86231		98.0798	249.445	2.54329	133.005	380.702	2.86231
		2.57465	15.7881	6.13214	8.66979	40.2238	4.63954		56.3645	375.089	6.6547	36.1096	77.3196	2.14125		9.7687	87.1106	8.91732	36.1096	77.3196	2.14125
		72.3672	751.22	10.3807	5.31119	56.9665	10.7257		22.5436	98.5443	4.37128	117.807	419.998	3.56512		64.3758	216.786	4.90858	117.807	419.998	3.56512
		36.7045	395.408	10.7727	20.4753	74.0953	3.61877		20.886	100.558	4.81461	62.3066	317.93	5.10266					62.3066	317.93	5.10266
		32.1254	584.936	18.2079	8.24997	17.2006	2.08493		58.8556	223.811	4.78642	12.7546	67.5465	5.29585					12.7546	67.5465	5.29585
		42.3508	274.294	6.47672	133.005	380.702	2.86231					28.5908	128.343	4.48895					28.5908	128.343	4.48895
		89.7329	612.295	6.82352	36.1096	77.3196	2.14125					68.5487	200.588	2.92621					68.5487	200.588	2.92621
		44.3105	252.951	5.7086	117.807	419.998	3.56512					26.3987	120.387	4.56034					26.3987	120.387	4.56034
		22.2687	166.549	7.47908	62.3066	317.93	5.10266					98.0798	249.445	2.54329					70.564	280.232	3.97131
		174.33	666.778	3.8248	151.83	226.693	1.49307					9.7687	87.1106	8.91732					56.3645	375.089	6.6547
		59.0374	254.096	4.30398	48.0158	151.494	3.15509					54.9613	207.86	4.26259					22.5436	98.5443	4.37128
		45.5678	327.447	7.18593	12.7546	67.5465	5.29585												20.886	100.558	4.81461
		16.3678	65.7865	4.01926	28.5908	128.343	4.48895												52.5906	212.967	4.2539
		34.6679	228.432	6.58916	68.5487	200.588	2.92621
		12.3369	56.9987	4.62019	26.3987	120.387	4.56034
		23.986	150.342	6.26791	98.0798	249.445	2.54329
		12.6699	166.659	13.1539	70.564	280.232	3.97131
		71.5479	678.453	9.48251	56.3645	375.089	6.6547
		23.453	98.346	4.19332	22.5436	98.5443	4.37128
		18.4326	50.278	2.72767	9.7687	87.1106	8.91732
		43.3766	231.478	5.33647	20.886	100.558	4.81461
		49.2386	311.612	7.4028	56.519	214.24	4.47212
		IFN-r increment fold

## Sheet: supernatant IL-4
C1	C2	C2/C1	P1	P2	P2/P1		nodule-pre	nodule-after	A/P	non-nodule-P	non-nodule-A	a/p		surgery-P	surgery-A	A/P	non-surgery-P	non-surgery-A	A/P
10.2486	9.52829	0.929719	7.74299	7.78304	1.00517		7.74299	7.78304	1.00517	8.15545	6.38555	0.782979		7.74299	7.78304	1.00517	8.15545	6.38555	0.782979
2.5687	2.68567	1.04554	8.15545	6.38555	0.782979		2.27321	3.06428	1.348	2.00541	4.4155	2.20179		2.27321	3.06428	1.348	2.00541	4.4155	2.20179
3.29514	2.68567	0.815041	2.27321	3.06428	1.348		9.32513	6.21317	0.666283	5.64065	4.32014	0.765895		9.32513	6.21317	0.666283	5.64065	4.32014	0.765895
4.44327	5.5914	1.2584	2.00541	4.4155	2.20179		4.82495	6.8842	1.42679	9.70682	3.19356	0.329002		4.82495	6.8842	1.42679	9.70682	3.19356	0.329002
8.28474	8.06619	0.973621	9.32513	6.21317	0.666283		6.80109	3.86458	0.56823	4.28936	4.551	1.061		6.80109	3.86458	0.56823	4.28936	4.551	1.061
4.79725	4.17547	0.870389	4.82495	6.8842	1.42679		10.3286	10.5102	1.01758	5.03118	8.74953	1.73906		10.3286	10.5102	1.01758	5.03118	8.74953	1.73906
2.50099	1.80226	0.720619	5.64065	4.32014	0.765895		1.17966	7.06388	5.98806	10.2947	10.1901	0.989836		1.17966	7.06388	5.98806	10.2947	10.1901	0.989836
7.97077	4.65873	0.584477	9.70682	3.19356	0.329002		6.62872	2.1901	0.330395	2.42711	10.0664	4.14748		6.62872	2.1901	0.330395	2.42711	10.0664	4.14748
4.40941	3.18125	0.721468	6.80109	3.86458	0.56823		7.87698	8.39555	1.06583	2.32246	5.37593	2.31476		13.7655	14.8877	1.08152	2.32246	5.37593	2.31476
2.57794	2.1193	0.822091	4.28936	4.551	1.061		10.224	15.8769	1.55291	7.43518	3.05812	0.411304		3.76544	5.77658	1.53411	7.43518	3.05812	0.411304
6.00386	5.07735	0.845681	5.03118	8.74953	1.73906		7.22387	8.56436	1.18556	5.38516	8.08158	1.50071		6.66353	6.82377	1.49661	5.38516	8.08158	1.50071
4.90806	5.99155	1.22076	10.3286	10.5102	1.01758		6.67758	3.66588	0.548983	6.67856	10.3877	1.55538					6.67856	10.3877	1.55538
9.3713	9.29435	0.991788	10.2947	10.1901	0.989836		6.7589	7.00634	1.39198	10.224	15.8769	1.55291					10.224	15.8769	1.55291
9.84841	9.91305	1.00656	1.17966	7.06388	5.98806					8.33765	7.88977	0.946282					8.33765	7.88977	0.946282
9.82994	10.1655	1.03413	6.62872	2.1901	0.330395					11.9988	9.77687	0.814821					11.9988	9.77687	0.814821
10.2994	4.354	0.422743	2.42711	10.0664	4.14748					7.87659	2.77655	0.352506					7.87659	2.77655	0.352506
5.5206	7.52137	1.36242	2.32246	5.37593	2.31476					13.7655	14.8877	1.08152					7.87698	8.39555	1.06583
3.62141	5.02195	1.38674	7.43518	3.05812	0.411304					3.76544	5.77658	1.53411					10.224	15.8769	1.55291
2.67644	14.2101	5.30933	5.38516	8.08158	1.50071					6.96333	7.54219	1.33785					7.22387	8.56436	1.18556
8.46578	10.3769	1.22575	7.87698	8.39555	1.06583												6.67758	3.66588	0.548983
9.77564	12.3377	1.26209	6.67856	10.3877	1.55538												6.99058	7.57989	1.29095
10.5439	9.78768	0.928282	10.224	15.8769	1.55291
3.55879	4.66579	1.31106	10.224	15.8769	1.55291
5.33881	5.99877	1.12362	7.22387	8.56436	1.18556
10.0028	11.4438	1.14406	8.33765	7.88977	0.946282
9.44887	10.3377	1.09407	11.9988	9.77687	0.814821
10.3368	9.87678	0.955501	7.87659	2.77655	0.352506
5.77659	8.77687	1.51939	6.67758	3.66588	0.548983
8.88646	10.5547	1.18773	13.7655	14.8877	1.08152
7.33668	5.72068	0.779737	3.76544	5.77658	1.53411
6.75491	7.19736	1.3595	6.88156	7.32785	1.3595
